# Supplementary material for: Soybean CALCIUM-DEPENDENT PROTEIN KINASE17 Positively Regulates Plant Resistance to Common Cutworm (Spodoptera litura Fabricius)
Source: Int J Mol Sci. 2022 Dec 10;23(24):15696. doi: 10.3390/ijms232415696 (PMC9779107; doi:10.3390/ijms232415696)
Supplement: Supplementary file 1 [file ijms-23-15696-s001.zip › Supplementary Tables.xlsx]

## Sheet: Table S1
Supplemental Table S1 Functional annotation of 18 genes in chromosome 6 and expression prediction of tissues in gene expression database.
Gene Names	Gene description in NCBI	Leaf	Flower	Pod	Seed	Root	Nodule	Annotation
Glyma.06g189400	Protein NUCLEAR FUSION DEFECTIVE	6	21	0	2	29	2	cell differentiation, cellular response to oxygen-containing compound, regulation of developmental growth, regulation of multicellular organismal process, regulation of reproductive process
Glyma.06g189500	Pentatricopeptide repeat-containing protein	62	54	36	25	97	157	defense response to bacterium, regulation of reproductive process, response to fungus, response to light stimulus, response to organic cyclic compound, signal transduction, small molecule metabolic process
Glyma.06g189600	Calcium-dependent protein kinase	58	86	65	34	116	928	abscisic acid-activated signaling pathway, protein autophosphorylation
Glyma.06g189700	dnaJ homolog subfamily B member	54	39	28	30	63	41	cell differentiation, cell wall polysaccharide metabolic process
Glyma.06g189800	Uncharacterized	6	7	3	0	7	6
Glyma.06g189900	ATPase 11, plasma membrane-type	164	199	235	103	197	59	regulation of intracellular pH
Glyma.06g190000	Ubiquitin-conjugating enzyme E2 2	24	4	4	16	12	27	cell division, cellular developmental process, macromolecule modification, meiotic cell cycle process, negative regulation of cellular process, phloem or xylem histogenesis, positive regulation of cellular process, regulation of cellular component organization, sexual reproduction, shoot system development, shoot system morphogenesis, stem cell population maintenance, stomatal complex development…
Glyma.06g190100	Isopiperitenol/carveol dehydrogenase, mitochondrial	6	0	0	42	0	0	cell differentiation, cellular response to organic substance, developmental growth, response to light stimulus, root morphogenesis, signal transduction, tissue development
Glyma.06g190200	HDZip I protein	86	253	238	118	568	163	leaf morphogenesis, negative regulation of translation, positive regulation of transcription, DNA-templated, regulation of cell growth, response to blue light, response to salt stress
Glyma.06g190300	Uncharacterized	439	211	276	91	121	40	granum assembly, nonphotochemical quenching, thylakoid membrane organization
Glyma.06g190400	Mitochondrial outer membrane protein porin	2	6	12	3	5	1	response to bacterium
Glyma.06g190500	Protein PXR1	0	141	0	0	0	0	biological_process
Glyma.06g190600	Uncharacterized	4	12	2	0	19	2
Glyma.06g190700	Uncharacterized	0	0	0	0	0	0
Glyma.06g190800	WRKY transcription factor	0	0	0	0	141	1	defense response
Glyma.06g190900	Ubiquitin-conjugating enzyme E2	358	382	562	209	696	173	UV protection, histone H2B ubiquitination, ubiquitin-dependent protein catabolic process, vegetative to reproductive phase transition of meristem
Glyma.06g191000	Uncharacterized	192	58	100	16	56	21
Glyma.06g191200	Protein IQ-DOMAIN	210	117	226	202	336	60	cell division, growth, tissue development

## Sheet: Table S2
Supplemental Table S2 Distribution of DNA polymorphic sites (minor allele frequency > 0.05) in the GmCDPK17 promoter and genomic regions among cultivated soybeans in our population.
Name	Haps	SNP -1627	SNP -1516	SNP -1457	SNP -1392	SNP -1383	SNP -1376	SNP -1341	SNP -1217	SNP -776	SNP -695	SNP -680	SNP -677	SNP -639	InDel -612	SNP -470	SNP -403	InDel -387	SNP -267	SNP -201	SNP -199	InDel -137	SNP 173	SNP 691	SNP 1176	SNP 1585	SNP 1709	SNP 2137	SNP 2191	SNP 3361	SNP 4070
NJAU_C001	Hap3	G	C	A	T	T	C	A	A	A	G	A	A	T	TGATATTC	A	G	TTGTTAATC	A	-	-	TCTA	A	T	A	A	A	-	G	C	A
NJAU_C002	Hap3	G	C	A	T	T	C	A	A	A	G	A	A	T	TGATATTC	A	G	TTGTTAATC	A	-	-	TCTA	A	T	A	A	A	-	G	C	A
NJAU_C003	Hap3	G	C	A	T	T	C	A	A	A	G	A	A	T	TGATATTC	A	G	TTGTTAATC	A	-	-	TCTA	A	T	A	A	A	-	G	C	A
NJAU_C004	Hap3	G	C	A	T	T	C	A	A	A	G	A	A	T	TGATATTC	A	G	TTGTTAATC	A	-	-	TCTA	A	T	A	A	A	-	G	C	A
NJAU_C005	Hap3	G	C	A	T	T	C	A	A	A	G	A	A	T	TGATATTC	A	G	TTGTTAATC	A	-	-	TCTA	A	T	A	A	A	-	G	C	A
NJAU_C006	Hap3	G	C	A	T	T	C	A	A	A	G	A	A	T	TGATATTC	A	G	TTGTTAATC	A	-	-	TCTA	A	T	A	A	A	-	G	C	A
NJAU_C008	Hap3	G	C	A	T	T	C	A	A	A	G	A	A	T	TGATATTC	A	G	TTGTTAATC	A	-	-	TCTA	A	T	A	A	A	-	G	C	A
NJAU_C009	Hap3	G	C	A	T	T	C	A	A	A	G	A	A	T	TGATATTC	A	G	TTGTTAATC	A	-	-	TCTA	A	T	A	A	A	-	G	C	A
NJAU_C010	Hap4	G	C	A	T	T	C	A	A	A	G	-	A	T	TGATATTC	A	G	TTGTTAATC	A	-	-	TCTA	A	T	A	A	A	T	G	C	A
NJAU_C011	Hap3	G	C	A	T	T	C	A	A	A	G	A	A	T	TGATATTC	A	G	TTGTTAATC	A	-	-	TCTA	A	T	A	A	A	-	G	C	A
NJAU_C012	Hap2	G	C	A	A	-	T	A	T	-	A	A	T	A	-	T	A	-	G	C	-	-	C	C	G	T	C	T	A	C	A
NJAU_C014	Hap3	G	C	A	T	T	C	A	A	A	G	A	A	T	TGATATTC	A	G	TTGTTAATC	A	-	-	TCTA	A	T	A	A	A	-	G	C	A
NJAU_C015	Hap3	G	C	A	T	T	C	A	A	A	G	A	A	T	TGATATTC	A	G	TTGTTAATC	A	-	-	TCTA	A	T	A	A	A	-	G	C	A
NJAU_C017	Hap2	G	C	A	A	-	T	A	T	-	A	A	T	A	-	T	A	-	G	C	-	-	C	C	G	T	C	T	A	C	A
NJAU_C018	Hap3	G	C	A	T	T	C	A	A	A	G	A	A	T	TGATATTC	A	G	TTGTTAATC	A	-	-	TCTA	A	T	A	A	A	-	G	C	A
NJAU_C020	Hap3	G	C	A	T	T	C	A	A	A	G	A	A	T	TGATATTC	A	G	TTGTTAATC	A	-	-	TCTA	A	T	A	A	A	-	G	C	A
NJAU_C021	Hap3	G	C	A	T	T	C	A	A	A	G	A	A	T	TGATATTC	A	G	TTGTTAATC	A	-	-	TCTA	A	T	A	A	A	-	G	C	A
NJAU_C022	Hap4	G	C	A	T	T	C	A	A	A	G	-	A	T	TGATATTC	A	G	TTGTTAATC	A	-	-	TCTA	A	T	A	A	A	T	G	C	A
NJAU_C024	Hap3	G	C	A	T	T	C	A	A	A	G	A	A	T	TGATATTC	A	G	TTGTTAATC	A	-	-	TCTA	A	T	A	A	A	-	G	C	A
NJAU_C025	Hap9	G	C	A	T	T	C	A	A	A	G	-	A	T	TGATATTC	A	G	TTGTTAATC	A	-	-	TCTA	A	T	A	A	A	0	G	C	A
NJAU_C026	Hap3	G	C	A	T	T	C	A	A	A	G	A	A	T	TGATATTC	A	G	TTGTTAATC	A	-	-	TCTA	A	T	A	A	A	-	G	C	A
NJAU_C027	Hap4	G	C	A	T	T	C	A	A	A	G	-	A	T	TGATATTC	A	G	TTGTTAATC	A	-	-	TCTA	A	T	A	A	A	T	G	C	A
NJAU_C028	Hap3	G	C	A	T	T	C	A	A	A	G	A	A	T	TGATATTC	A	G	TTGTTAATC	A	-	-	TCTA	A	T	A	A	A	-	G	C	A
NJAU_C029	Hap3	G	C	A	T	T	C	A	A	A	G	A	A	T	TGATATTC	A	G	TTGTTAATC	A	-	-	TCTA	A	T	A	A	A	-	G	C	A
NJAU_C030	Hap3	G	C	A	T	T	C	A	A	A	G	A	A	T	TGATATTC	A	G	TTGTTAATC	A	-	-	TCTA	A	T	A	A	A	-	G	C	A
NJAU_C031	Hap3	G	C	A	T	T	C	A	A	A	G	A	A	T	TGATATTC	A	G	TTGTTAATC	A	-	-	TCTA	A	T	A	A	A	-	G	C	A
NJAU_C033	Hap4	G	C	A	T	T	C	A	A	A	G	-	A	T	TGATATTC	A	G	TTGTTAATC	A	-	-	TCTA	A	T	A	A	A	T	G	C	A
NJAU_C034	Hap3	G	C	A	T	T	C	A	A	A	G	A	A	T	TGATATTC	A	G	TTGTTAATC	A	-	-	TCTA	A	T	A	A	A	-	G	C	A
NJAU_C035	Hap4	G	C	A	T	T	C	A	A	A	G	-	A	T	TGATATTC	A	G	TTGTTAATC	A	-	-	TCTA	A	T	A	A	A	T	G	C	A
NJAU_C036	Hap2	G	C	A	A	-	T	A	T	-	A	A	T	A	-	T	A	-	G	C	-	-	C	C	G	T	C	T	A	C	A
NJAU_C037	Hap4	G	C	A	T	T	C	A	A	A	G	-	A	T	TGATATTC	A	G	TTGTTAATC	A	-	-	TCTA	A	T	A	A	A	T	G	C	A
NJAU_C038	Hap4	G	C	A	T	T	C	A	A	A	G	-	A	T	TGATATTC	A	G	TTGTTAATC	A	-	-	TCTA	A	T	A	A	A	T	G	C	A
NJAU_C039	Hap4	G	C	A	T	T	C	A	A	A	G	-	A	T	TGATATTC	A	G	TTGTTAATC	A	-	-	TCTA	A	T	A	A	A	T	G	C	A
NJAU_C040	Hap2	G	C	A	A	-	T	A	T	-	A	A	T	A	-	T	A	-	G	C	-	-	C	C	G	T	C	T	A	C	A
NJAU_C041	Hap3	G	C	A	T	T	C	A	A	A	G	A	A	T	TGATATTC	A	G	TTGTTAATC	A	-	-	TCTA	A	T	A	A	A	-	G	C	A
NJAU_C043	Hap3	G	C	A	T	T	C	A	A	A	G	A	A	T	TGATATTC	A	G	TTGTTAATC	A	-	-	TCTA	A	T	A	A	A	-	G	C	A
NJAU_C044	Hap4	G	C	A	T	T	C	A	A	A	G	-	A	T	TGATATTC	A	G	TTGTTAATC	A	-	-	TCTA	A	T	A	A	A	T	G	C	A
NJAU_C045	Hap3	G	C	A	T	T	C	A	A	A	G	A	A	T	TGATATTC	A	G	TTGTTAATC	A	-	-	TCTA	A	T	A	A	A	-	G	C	A
NJAU_C046	Hap3	G	C	A	T	T	C	A	A	A	G	A	A	T	TGATATTC	A	G	TTGTTAATC	A	-	-	TCTA	A	T	A	A	A	-	G	C	A
NJAU_C047	Hap3	G	C	A	T	T	C	A	A	A	G	A	A	T	TGATATTC	A	G	TTGTTAATC	A	-	-	TCTA	A	T	A	A	A	-	G	C	A
NJAU_C048	Hap3	G	C	A	T	T	C	A	A	A	G	A	A	T	TGATATTC	A	G	TTGTTAATC	A	-	-	TCTA	A	T	A	A	A	-	G	C	A
NJAU_C049	Hap3	G	C	A	T	T	C	A	A	A	G	A	A	T	TGATATTC	A	G	TTGTTAATC	A	-	-	TCTA	A	T	A	A	A	-	G	C	A
NJAU_C051	Hap4	G	C	A	T	T	C	A	A	A	G	-	A	T	TGATATTC	A	G	TTGTTAATC	A	-	-	TCTA	A	T	A	A	A	T	G	C	A
NJAU_C052	Hap4	G	C	A	T	T	C	A	A	A	G	-	A	T	TGATATTC	A	G	TTGTTAATC	A	-	-	TCTA	A	T	A	A	A	T	G	C	A
NJAU_C054	Hap3	G	C	A	T	T	C	A	A	A	G	A	A	T	TGATATTC	A	G	TTGTTAATC	A	-	-	TCTA	A	T	A	A	A	-	G	C	A
NJAU_C055	Hap4	G	C	A	T	T	C	A	A	A	G	-	A	T	TGATATTC	A	G	TTGTTAATC	A	-	-	TCTA	A	T	A	A	A	T	G	C	A
NJAU_C056	Hap4	G	C	A	T	T	C	A	A	A	G	-	A	T	TGATATTC	A	G	TTGTTAATC	A	-	-	TCTA	A	T	A	A	A	T	G	C	A
NJAU_C057	Hap4	G	C	A	T	T	C	A	A	A	G	-	A	T	TGATATTC	A	G	TTGTTAATC	A	-	-	TCTA	A	T	A	A	A	T	G	C	A
NJAU_C058	Hap3	G	C	A	T	T	C	A	A	A	G	A	A	T	TGATATTC	A	G	TTGTTAATC	A	-	-	TCTA	A	T	A	A	A	-	G	C	A
NJAU_C059	Hap3	G	C	A	T	T	C	A	A	A	G	A	A	T	TGATATTC	A	G	TTGTTAATC	A	-	-	TCTA	A	T	A	A	A	-	G	C	A
NJAU_C060	Hap4	G	C	A	T	T	C	A	A	A	G	-	A	T	TGATATTC	A	G	TTGTTAATC	A	-	-	TCTA	A	T	A	A	A	T	G	C	A
NJAU_C061	Hap3	G	C	A	T	T	C	A	A	A	G	A	A	T	TGATATTC	A	G	TTGTTAATC	A	-	-	TCTA	A	T	A	A	A	-	G	C	A
NJAU_C062	Hap4	G	C	A	T	T	C	A	A	A	G	-	A	T	TGATATTC	A	G	TTGTTAATC	A	-	-	TCTA	A	T	A	A	A	T	G	C	A
NJAU_C064	Hap3	G	C	A	T	T	C	A	A	A	G	A	A	T	TGATATTC	A	G	TTGTTAATC	A	-	-	TCTA	A	T	A	A	A	-	G	C	A
NJAU_C065	Hap3	G	C	A	T	T	C	A	A	A	G	A	A	T	TGATATTC	A	G	TTGTTAATC	A	-	-	TCTA	A	T	A	A	A	-	G	C	A
NJAU_C066	Hap4	G	C	A	T	T	C	A	A	A	G	-	A	T	TGATATTC	A	G	TTGTTAATC	A	-	-	TCTA	A	T	A	A	A	T	G	C	A
NJAU_C067	Hap3	G	C	A	T	T	C	A	A	A	G	A	A	T	TGATATTC	A	G	TTGTTAATC	A	-	-	TCTA	A	T	A	A	A	-	G	C	A
NJAU_C068	Hap3	G	C	A	T	T	C	A	A	A	G	A	A	T	TGATATTC	A	G	TTGTTAATC	A	-	-	TCTA	A	T	A	A	A	-	G	C	A
NJAU_C069	Hap4	G	C	A	T	T	C	A	A	A	G	-	A	T	TGATATTC	A	G	TTGTTAATC	A	-	-	TCTA	A	T	A	A	A	T	G	C	A
NJAU_C070	Hap4	G	C	A	T	T	C	A	A	A	G	-	A	T	TGATATTC	A	G	TTGTTAATC	A	-	-	TCTA	A	T	A	A	A	T	G	C	A
NJAU_C071	Hap3	G	C	A	T	T	C	A	A	A	G	A	A	T	TGATATTC	A	G	TTGTTAATC	A	-	-	TCTA	A	T	A	A	A	-	G	C	A
NJAU_C072	Hap3	G	C	A	T	T	C	A	A	A	G	A	A	T	TGATATTC	A	G	TTGTTAATC	A	-	-	TCTA	A	T	A	A	A	-	G	C	A
NJAU_C074	Hap4	G	C	A	T	T	C	A	A	A	G	-	A	T	TGATATTC	A	G	TTGTTAATC	A	-	-	TCTA	A	T	A	A	A	T	G	C	A
NJAU_C076	Hap4	G	C	A	T	T	C	A	A	A	G	-	A	T	TGATATTC	A	G	TTGTTAATC	A	-	-	TCTA	A	T	A	A	A	T	G	C	A
NJAU_C077	Hap4	G	C	A	T	T	C	A	A	A	G	-	A	T	TGATATTC	A	G	TTGTTAATC	A	-	-	TCTA	A	T	A	A	A	T	G	C	A
NJAU_C078	Hap3	G	C	A	T	T	C	A	A	A	G	A	A	T	TGATATTC	A	G	TTGTTAATC	A	-	-	TCTA	A	T	A	A	A	-	G	C	A
NJAU_C079	Hap3	G	C	A	T	T	C	A	A	A	G	A	A	T	TGATATTC	A	G	TTGTTAATC	A	-	-	TCTA	A	T	A	A	A	-	G	C	A
NJAU_C080	Hap3	G	C	A	T	T	C	A	A	A	G	A	A	T	TGATATTC	A	G	TTGTTAATC	A	-	-	TCTA	A	T	A	A	A	-	G	C	A
NJAU_C082	Hap3	G	C	A	T	T	C	A	A	A	G	A	A	T	TGATATTC	A	G	TTGTTAATC	A	-	-	TCTA	A	T	A	A	A	-	G	C	A
NJAU_C083	Hap3	G	C	A	T	T	C	A	A	A	G	A	A	T	TGATATTC	A	G	TTGTTAATC	A	-	-	TCTA	A	T	A	A	A	-	G	C	A
NJAU_C084	Hap3	G	C	A	T	T	C	A	A	A	G	A	A	T	TGATATTC	A	G	TTGTTAATC	A	-	-	TCTA	A	T	A	A	A	-	G	C	A
NJAU_C085	Hap1	G	C	A	T	T	C	A	A	A	G	A	A	T	TGATATTC	A	G	TTGTTAATC	A	-	-	TCTA	A	T	A	A	A	T	G	C	A
NJAU_C086	Hap3	G	C	A	T	T	C	A	A	A	G	A	A	T	TGATATTC	A	G	TTGTTAATC	A	-	-	TCTA	A	T	A	A	A	-	G	C	A
NJAU_C087	Hap3	G	C	A	T	T	C	A	A	A	G	A	A	T	TGATATTC	A	G	TTGTTAATC	A	-	-	TCTA	A	T	A	A	A	-	G	C	A
NJAU_C088	Hap4	G	C	A	T	T	C	A	A	A	G	-	A	T	TGATATTC	A	G	TTGTTAATC	A	-	-	TCTA	A	T	A	A	A	T	G	C	A
NJAU_C089	Hap3	G	C	A	T	T	C	A	A	A	G	A	A	T	TGATATTC	A	G	TTGTTAATC	A	-	-	TCTA	A	T	A	A	A	-	G	C	A
NJAU_C090	Hap3	G	C	A	T	T	C	A	A	A	G	A	A	T	TGATATTC	A	G	TTGTTAATC	A	-	-	TCTA	A	T	A	A	A	-	G	C	A
NJAU_C091	Hap3	G	C	A	T	T	C	A	A	A	G	A	A	T	TGATATTC	A	G	TTGTTAATC	A	-	-	TCTA	A	T	A	A	A	-	G	C	A
NJAU_C092	Hap4	G	C	A	T	T	C	A	A	A	G	-	A	T	TGATATTC	A	G	TTGTTAATC	A	-	-	TCTA	A	T	A	A	A	T	G	C	A
NJAU_C093	Hap3	G	C	A	T	T	C	A	A	A	G	A	A	T	TGATATTC	A	G	TTGTTAATC	A	-	-	TCTA	A	T	A	A	A	-	G	C	A
NJAU_C094	Hap3	G	C	A	T	T	C	A	A	A	G	A	A	T	TGATATTC	A	G	TTGTTAATC	A	-	-	TCTA	A	T	A	A	A	-	G	C	A
NJAU_C097	Hap3	G	C	A	T	T	C	A	A	A	G	A	A	T	TGATATTC	A	G	TTGTTAATC	A	-	-	TCTA	A	T	A	A	A	-	G	C	A
NJAU_C098	Hap3	G	C	A	T	T	C	A	A	A	G	A	A	T	TGATATTC	A	G	TTGTTAATC	A	-	-	TCTA	A	T	A	A	A	-	G	C	A
NJAU_C099	Hap3	G	C	A	T	T	C	A	A	A	G	A	A	T	TGATATTC	A	G	TTGTTAATC	A	-	-	TCTA	A	T	A	A	A	-	G	C	A
NJAU_C100	Hap3	G	C	A	T	T	C	A	A	A	G	A	A	T	TGATATTC	A	G	TTGTTAATC	A	-	-	TCTA	A	T	A	A	A	-	G	C	A
NJAU_C101	Hap3	G	C	A	T	T	C	A	A	A	G	A	A	T	TGATATTC	A	G	TTGTTAATC	A	-	-	TCTA	A	T	A	A	A	-	G	C	A
NJAU_C102	Hap9	G	C	A	T	T	C	A	A	A	G	-	A	T	TGATATTC	A	G	TTGTTAATC	A	-	-	TCTA	A	T	A	A	A	0	G	C	A
NJAU_C103	Hap3	G	C	A	T	T	C	A	A	A	G	A	A	T	TGATATTC	A	G	TTGTTAATC	A	-	-	TCTA	A	T	A	A	A	-	G	C	A
NJAU_C104	Hap3	G	C	A	T	T	C	A	A	A	G	A	A	T	TGATATTC	A	G	TTGTTAATC	A	-	-	TCTA	A	T	A	A	A	-	G	C	A
NJAU_C105	Hap3	G	C	A	T	T	C	A	A	A	G	A	A	T	TGATATTC	A	G	TTGTTAATC	A	-	-	TCTA	A	T	A	A	A	-	G	C	A
NJAU_C106	Hap3	G	C	A	T	T	C	A	A	A	G	A	A	T	TGATATTC	A	G	TTGTTAATC	A	-	-	TCTA	A	T	A	A	A	-	G	C	A
NJAU_C108	Hap3	G	C	A	T	T	C	A	A	A	G	A	A	T	TGATATTC	A	G	TTGTTAATC	A	-	-	TCTA	A	T	A	A	A	-	G	C	A
NJAU_C109	Hap3	G	C	A	T	T	C	A	A	A	G	A	A	T	TGATATTC	A	G	TTGTTAATC	A	-	-	TCTA	A	T	A	A	A	-	G	C	A
NJAU_C111	Hap3	G	C	A	T	T	C	A	A	A	G	A	A	T	TGATATTC	A	G	TTGTTAATC	A	-	-	TCTA	A	T	A	A	A	-	G	C	A
NJAU_C112	Hap3	G	C	A	T	T	C	A	A	A	G	A	A	T	TGATATTC	A	G	TTGTTAATC	A	-	-	TCTA	A	T	A	A	A	-	G	C	A
NJAU_C113	Hap3	G	C	A	T	T	C	A	A	A	G	A	A	T	TGATATTC	A	G	TTGTTAATC	A	-	-	TCTA	A	T	A	A	A	-	G	C	A
NJAU_C114	Hap3	G	C	A	T	T	C	A	A	A	G	A	A	T	TGATATTC	A	G	TTGTTAATC	A	-	-	TCTA	A	T	A	A	A	-	G	C	A
NJAU_C117	Hap4	G	C	A	T	T	C	A	A	A	G	-	A	T	TGATATTC	A	G	TTGTTAATC	A	-	-	TCTA	A	T	A	A	A	T	G	C	A
NJAU_C118	Hap3	G	C	A	T	T	C	A	A	A	G	A	A	T	TGATATTC	A	G	TTGTTAATC	A	-	-	TCTA	A	T	A	A	A	-	G	C	A
NJAU_C120	Hap3	G	C	A	T	T	C	A	A	A	G	A	A	T	TGATATTC	A	G	TTGTTAATC	A	-	-	TCTA	A	T	A	A	A	-	G	C	A
NJAU_C121	Hap3	G	C	A	T	T	C	A	A	A	G	A	A	T	TGATATTC	A	G	TTGTTAATC	A	-	-	TCTA	A	T	A	A	A	-	G	C	A
NJAU_C122	Hap3	G	C	A	T	T	C	A	A	A	G	A	A	T	TGATATTC	A	G	TTGTTAATC	A	-	-	TCTA	A	T	A	A	A	-	G	C	A
NJAU_C123	Hap3	G	C	A	T	T	C	A	A	A	G	A	A	T	TGATATTC	A	G	TTGTTAATC	A	-	-	TCTA	A	T	A	A	A	-	G	C	A
NJAU_C124	Hap3	G	C	A	T	T	C	A	A	A	G	A	A	T	TGATATTC	A	G	TTGTTAATC	A	-	-	TCTA	A	T	A	A	A	-	G	C	A
NJAU_C125	Hap3	G	C	A	T	T	C	A	A	A	G	A	A	T	TGATATTC	A	G	TTGTTAATC	A	-	-	TCTA	A	T	A	A	A	-	G	C	A
NJAU_C126	Hap3	G	C	A	T	T	C	A	A	A	G	A	A	T	TGATATTC	A	G	TTGTTAATC	A	-	-	TCTA	A	T	A	A	A	-	G	C	A
NJAU_C127	Hap4	G	C	A	T	T	C	A	A	A	G	-	A	T	TGATATTC	A	G	TTGTTAATC	A	-	-	TCTA	A	T	A	A	A	T	G	C	A
NJAU_C128	Hap3	G	C	A	T	T	C	A	A	A	G	A	A	T	TGATATTC	A	G	TTGTTAATC	A	-	-	TCTA	A	T	A	A	A	-	G	C	A
NJAU_C130	Hap4	G	C	A	T	T	C	A	A	A	G	-	A	T	TGATATTC	A	G	TTGTTAATC	A	-	-	TCTA	A	T	A	A	A	T	G	C	A
NJAU_C131	Hap4	G	C	A	T	T	C	A	A	A	G	-	A	T	TGATATTC	A	G	TTGTTAATC	A	-	-	TCTA	A	T	A	A	A	T	G	C	A
NJAU_C132	Hap4	G	C	A	T	T	C	A	A	A	G	-	A	T	TGATATTC	A	G	TTGTTAATC	A	-	-	TCTA	A	T	A	A	A	T	G	C	A
NJAU_C134	Hap4	G	C	A	T	T	C	A	A	A	G	-	A	T	TGATATTC	A	G	TTGTTAATC	A	-	-	TCTA	A	T	A	A	A	T	G	C	A
NJAU_C135	Hap4	G	C	A	T	T	C	A	A	A	G	-	A	T	TGATATTC	A	G	TTGTTAATC	A	-	-	TCTA	A	T	A	A	A	T	G	C	A
NJAU_C136	Hap3	G	C	A	T	T	C	A	A	A	G	A	A	T	TGATATTC	A	G	TTGTTAATC	A	-	-	TCTA	A	T	A	A	A	-	G	C	A
NJAU_C138	Hap3	G	C	A	T	T	C	A	A	A	G	A	A	T	TGATATTC	A	G	TTGTTAATC	A	-	-	TCTA	A	T	A	A	A	-	G	C	A
NJAU_C139	Hap3	G	C	A	T	T	C	A	A	A	G	A	A	T	TGATATTC	A	G	TTGTTAATC	A	-	-	TCTA	A	T	A	A	A	-	G	C	A
NJAU_C140	Hap3	G	C	A	T	T	C	A	A	A	G	A	A	T	TGATATTC	A	G	TTGTTAATC	A	-	-	TCTA	A	T	A	A	A	-	G	C	A
NJAU_C142	Hap4	G	C	A	T	T	C	A	A	A	G	-	A	T	TGATATTC	A	G	TTGTTAATC	A	-	-	TCTA	A	T	A	A	A	T	G	C	A
NJAU_C143	Hap3	G	C	A	T	T	C	A	A	A	G	A	A	T	TGATATTC	A	G	TTGTTAATC	A	-	-	TCTA	A	T	A	A	A	-	G	C	A
NJAU_C144	Hap8	G	C	A	T	T	C	A	A	A	G	A	A	T	TGATATTC	A	G	TTGTTAATC	A	-	-	TCTA	A	T	A	A	A	T	G	C	G
NJAU_C146	Hap1	G	C	A	T	T	C	A	A	A	G	A	A	T	TGATATTC	A	G	TTGTTAATC	A	-	-	TCTA	A	T	A	A	A	T	G	C	A
NJAU_C147	Hap3	G	C	A	T	T	C	A	A	A	G	A	A	T	TGATATTC	A	G	TTGTTAATC	A	-	-	TCTA	A	T	A	A	A	-	G	C	A
NJAU_C148	Hap3	G	C	A	T	T	C	A	A	A	G	A	A	T	TGATATTC	A	G	TTGTTAATC	A	-	-	TCTA	A	T	A	A	A	-	G	C	A
NJAU_C149	Hap3	G	C	A	T	T	C	A	A	A	G	A	A	T	TGATATTC	A	G	TTGTTAATC	A	-	-	TCTA	A	T	A	A	A	-	G	C	A
NJAU_C150	Hap4	G	C	A	T	T	C	A	A	A	G	-	A	T	TGATATTC	A	G	TTGTTAATC	A	-	-	TCTA	A	T	A	A	A	T	G	C	A
NJAU_C151	Hap3	G	C	A	T	T	C	A	A	A	G	A	A	T	TGATATTC	A	G	TTGTTAATC	A	-	-	TCTA	A	T	A	A	A	-	G	C	A
NJAU_C152	Hap3	G	C	A	T	T	C	A	A	A	G	A	A	T	TGATATTC	A	G	TTGTTAATC	A	-	-	TCTA	A	T	A	A	A	-	G	C	A
NJAU_C153	Hap3	G	C	A	T	T	C	A	A	A	G	A	A	T	TGATATTC	A	G	TTGTTAATC	A	-	-	TCTA	A	T	A	A	A	-	G	C	A
NJAU_C154	Hap4	G	C	A	T	T	C	A	A	A	G	-	A	T	TGATATTC	A	G	TTGTTAATC	A	-	-	TCTA	A	T	A	A	A	T	G	C	A
NJAU_C155	Hap3	G	C	A	T	T	C	A	A	A	G	A	A	T	TGATATTC	A	G	TTGTTAATC	A	-	-	TCTA	A	T	A	A	A	-	G	C	A
NJAU_C156	Hap3	G	C	A	T	T	C	A	A	A	G	A	A	T	TGATATTC	A	G	TTGTTAATC	A	-	-	TCTA	A	T	A	A	A	-	G	C	A
NJAU_C158	Hap4	G	C	A	T	T	C	A	A	A	G	-	A	T	TGATATTC	A	G	TTGTTAATC	A	-	-	TCTA	A	T	A	A	A	T	G	C	A
NJAU_C159	Hap3	G	C	A	T	T	C	A	A	A	G	A	A	T	TGATATTC	A	G	TTGTTAATC	A	-	-	TCTA	A	T	A	A	A	-	G	C	A
NJAU_C160	Hap3	G	C	A	T	T	C	A	A	A	G	A	A	T	TGATATTC	A	G	TTGTTAATC	A	-	-	TCTA	A	T	A	A	A	-	G	C	A
NJAU_C161	Hap4	G	C	A	T	T	C	A	A	A	G	-	A	T	TGATATTC	A	G	TTGTTAATC	A	-	-	TCTA	A	T	A	A	A	T	G	C	A
NJAU_C162	Hap3	G	C	A	T	T	C	A	A	A	G	A	A	T	TGATATTC	A	G	TTGTTAATC	A	-	-	TCTA	A	T	A	A	A	-	G	C	A
NJAU_C163	Hap3	G	C	A	T	T	C	A	A	A	G	A	A	T	TGATATTC	A	G	TTGTTAATC	A	-	-	TCTA	A	T	A	A	A	-	G	C	A
NJAU_C164	Hap4	G	C	A	T	T	C	A	A	A	G	-	A	T	TGATATTC	A	G	TTGTTAATC	A	-	-	TCTA	A	T	A	A	A	T	G	C	A
NJAU_C165	Hap1	G	C	A	T	T	C	A	A	A	G	A	A	T	TGATATTC	A	G	TTGTTAATC	A	-	-	TCTA	A	T	A	A	A	T	G	C	A
NJAU_C166	Hap4	G	C	A	T	T	C	A	A	A	G	-	A	T	TGATATTC	A	G	TTGTTAATC	A	-	-	TCTA	A	T	A	A	A	T	G	C	A
NJAU_C167	Hap3	G	C	A	T	T	C	A	A	A	G	A	A	T	TGATATTC	A	G	TTGTTAATC	A	-	-	TCTA	A	T	A	A	A	-	G	C	A
NJAU_C169	Hap3	G	C	A	T	T	C	A	A	A	G	A	A	T	TGATATTC	A	G	TTGTTAATC	A	-	-	TCTA	A	T	A	A	A	-	G	C	A
NJAU_C170	Hap3	G	C	A	T	T	C	A	A	A	G	A	A	T	TGATATTC	A	G	TTGTTAATC	A	-	-	TCTA	A	T	A	A	A	-	G	C	A
NJAU_C171	Hap3	G	C	A	T	T	C	A	A	A	G	A	A	T	TGATATTC	A	G	TTGTTAATC	A	-	-	TCTA	A	T	A	A	A	-	G	C	A
NJAU_C175	Hap3	G	C	A	T	T	C	A	A	A	G	A	A	T	TGATATTC	A	G	TTGTTAATC	A	-	-	TCTA	A	T	A	A	A	-	G	C	A
NJAU_C176	Hap3	G	C	A	T	T	C	A	A	A	G	A	A	T	TGATATTC	A	G	TTGTTAATC	A	-	-	TCTA	A	T	A	A	A	-	G	C	A
NJAU_C177	Hap3	G	C	A	T	T	C	A	A	A	G	A	A	T	TGATATTC	A	G	TTGTTAATC	A	-	-	TCTA	A	T	A	A	A	-	G	C	A
NJAU_C179	Hap3	G	C	A	T	T	C	A	A	A	G	A	A	T	TGATATTC	A	G	TTGTTAATC	A	-	-	TCTA	A	T	A	A	A	-	G	C	A
NJAU_C180	Hap3	G	C	A	T	T	C	A	A	A	G	A	A	T	TGATATTC	A	G	TTGTTAATC	A	-	-	TCTA	A	T	A	A	A	-	G	C	A
NJAU_C181	Hap8	G	C	A	T	T	C	A	A	A	G	A	A	T	TGATATTC	A	G	TTGTTAATC	A	-	-	TCTA	A	T	A	A	A	T	G	C	G
NJAU_C182	Hap3	G	C	A	T	T	C	A	A	A	G	A	A	T	TGATATTC	A	G	TTGTTAATC	A	-	-	TCTA	A	T	A	A	A	-	G	C	A
NJAU_C183	Hap3	G	C	A	T	T	C	A	A	A	G	A	A	T	TGATATTC	A	G	TTGTTAATC	A	-	-	TCTA	A	T	A	A	A	-	G	C	A
NJAU_C185	Hap3	G	C	A	T	T	C	A	A	A	G	A	A	T	TGATATTC	A	G	TTGTTAATC	A	-	-	TCTA	A	T	A	A	A	-	G	C	A
NJAU_C186	Hap3	G	C	A	T	T	C	A	A	A	G	A	A	T	TGATATTC	A	G	TTGTTAATC	A	-	-	TCTA	A	T	A	A	A	-	G	C	A
NJAU_C187	Hap3	G	C	A	T	T	C	A	A	A	G	A	A	T	TGATATTC	A	G	TTGTTAATC	A	-	-	TCTA	A	T	A	A	A	-	G	C	A
NJAU_C188	Hap3	G	C	A	T	T	C	A	A	A	G	A	A	T	TGATATTC	A	G	TTGTTAATC	A	-	-	TCTA	A	T	A	A	A	-	G	C	A
NJAU_C189	Hap3	G	C	A	T	T	C	A	A	A	G	A	A	T	TGATATTC	A	G	TTGTTAATC	A	-	-	TCTA	A	T	A	A	A	-	G	C	A
NJAU_C190	Hap4	G	C	A	T	T	C	A	A	A	G	-	A	T	TGATATTC	A	G	TTGTTAATC	A	-	-	TCTA	A	T	A	A	A	T	G	C	A
NJAU_C193	Hap3	G	C	A	T	T	C	A	A	A	G	A	A	T	TGATATTC	A	G	TTGTTAATC	A	-	-	TCTA	A	T	A	A	A	-	G	C	A
NJAU_C194	Hap3	G	C	A	T	T	C	A	A	A	G	A	A	T	TGATATTC	A	G	TTGTTAATC	A	-	-	TCTA	A	T	A	A	A	-	G	C	A
NJAU_C195	Hap4	G	C	A	T	T	C	A	A	A	G	-	A	T	TGATATTC	A	G	TTGTTAATC	A	-	-	TCTA	A	T	A	A	A	T	G	C	A
NJAU_C196	Hap3	G	C	A	T	T	C	A	A	A	G	A	A	T	TGATATTC	A	G	TTGTTAATC	A	-	-	TCTA	A	T	A	A	A	-	G	C	A
NJAU_C197	Hap3	G	C	A	T	T	C	A	A	A	G	A	A	T	TGATATTC	A	G	TTGTTAATC	A	-	-	TCTA	A	T	A	A	A	-	G	C	A
NJAU_C198	Hap4	G	C	A	T	T	C	A	A	A	G	-	A	T	TGATATTC	A	G	TTGTTAATC	A	-	-	TCTA	A	T	A	A	A	T	G	C	A
NJAU_C199	Hap4	G	C	A	T	T	C	A	A	A	G	-	A	T	TGATATTC	A	G	TTGTTAATC	A	-	-	TCTA	A	T	A	A	A	T	G	C	A
NJAU_C200	Hap3	G	C	A	T	T	C	A	A	A	G	A	A	T	TGATATTC	A	G	TTGTTAATC	A	-	-	TCTA	A	T	A	A	A	-	G	C	A
NJAU_C201	Hap3	G	C	A	T	T	C	A	A	A	G	A	A	T	TGATATTC	A	G	TTGTTAATC	A	-	-	TCTA	A	T	A	A	A	-	G	C	A
NJAU_C202	Hap3	G	C	A	T	T	C	A	A	A	G	A	A	T	TGATATTC	A	G	TTGTTAATC	A	-	-	TCTA	A	T	A	A	A	-	G	C	A
NJAU_C203	Hap3	G	C	A	T	T	C	A	A	A	G	A	A	T	TGATATTC	A	G	TTGTTAATC	A	-	-	TCTA	A	T	A	A	A	-	G	C	A
NJAU_C204	Hap3	G	C	A	T	T	C	A	A	A	G	A	A	T	TGATATTC	A	G	TTGTTAATC	A	-	-	TCTA	A	T	A	A	A	-	G	C	A
NJAU_C205	Hap4	G	C	A	T	T	C	A	A	A	G	-	A	T	TGATATTC	A	G	TTGTTAATC	A	-	-	TCTA	A	T	A	A	A	T	G	C	A
NJAU_C206	Hap3	G	C	A	T	T	C	A	A	A	G	A	A	T	TGATATTC	A	G	TTGTTAATC	A	-	-	TCTA	A	T	A	A	A	-	G	C	A
NJAU_C207	Hap3	G	C	A	T	T	C	A	A	A	G	A	A	T	TGATATTC	A	G	TTGTTAATC	A	-	-	TCTA	A	T	A	A	A	-	G	C	A
NJAU_C209	Hap3	G	C	A	T	T	C	A	A	A	G	A	A	T	TGATATTC	A	G	TTGTTAATC	A	-	-	TCTA	A	T	A	A	A	-	G	C	A
NJAU_C210	Hap8	G	C	A	T	T	C	A	A	A	G	A	A	T	TGATATTC	A	G	TTGTTAATC	A	-	-	TCTA	A	T	A	A	A	T	G	C	G
NJAU_C211	Hap3	G	C	A	T	T	C	A	A	A	G	A	A	T	TGATATTC	A	G	TTGTTAATC	A	-	-	TCTA	A	T	A	A	A	-	G	C	A
NJAU_C212	Hap3	G	C	A	T	T	C	A	A	A	G	A	A	T	TGATATTC	A	G	TTGTTAATC	A	-	-	TCTA	A	T	A	A	A	-	G	C	A
NJAU_C213	Hap3	G	C	A	T	T	C	A	A	A	G	A	A	T	TGATATTC	A	G	TTGTTAATC	A	-	-	TCTA	A	T	A	A	A	-	G	C	A
NJAU_C214	Hap4	G	C	A	T	T	C	A	A	A	G	-	A	T	TGATATTC	A	G	TTGTTAATC	A	-	-	TCTA	A	T	A	A	A	T	G	C	A
NJAU_C215	Hap4	G	C	A	T	T	C	A	A	A	G	-	A	T	TGATATTC	A	G	TTGTTAATC	A	-	-	TCTA	A	T	A	A	A	T	G	C	A
NJAU_C216	Hap3	G	C	A	T	T	C	A	A	A	G	A	A	T	TGATATTC	A	G	TTGTTAATC	A	-	-	TCTA	A	T	A	A	A	-	G	C	A
NJAU_C217	Hap3	G	C	A	T	T	C	A	A	A	G	A	A	T	TGATATTC	A	G	TTGTTAATC	A	-	-	TCTA	A	T	A	A	A	-	G	C	A
NJAU_C218	Hap3	G	C	A	T	T	C	A	A	A	G	A	A	T	TGATATTC	A	G	TTGTTAATC	A	-	-	TCTA	A	T	A	A	A	-	G	C	A
NJAU_C219	Hap3	G	C	A	T	T	C	A	A	A	G	A	A	T	TGATATTC	A	G	TTGTTAATC	A	-	-	TCTA	A	T	A	A	A	-	G	C	A
NJAU_C220	Hap3	G	C	A	T	T	C	A	A	A	G	A	A	T	TGATATTC	A	G	TTGTTAATC	A	-	-	TCTA	A	T	A	A	A	-	G	C	A
NJAU_C221	Hap3	G	C	A	T	T	C	A	A	A	G	A	A	T	TGATATTC	A	G	TTGTTAATC	A	-	-	TCTA	A	T	A	A	A	-	G	C	A
NJAU_C223	Hap3	G	C	A	T	T	C	A	A	A	G	A	A	T	TGATATTC	A	G	TTGTTAATC	A	-	-	TCTA	A	T	A	A	A	-	G	C	A
NJAU_C224	Hap3	G	C	A	T	T	C	A	A	A	G	A	A	T	TGATATTC	A	G	TTGTTAATC	A	-	-	TCTA	A	T	A	A	A	-	G	C	A
NJAU_C225	Hap3	G	C	A	T	T	C	A	A	A	G	A	A	T	TGATATTC	A	G	TTGTTAATC	A	-	-	TCTA	A	T	A	A	A	-	G	C	A
NJAU_C226	Hap3	G	C	A	T	T	C	A	A	A	G	A	A	T	TGATATTC	A	G	TTGTTAATC	A	-	-	TCTA	A	T	A	A	A	-	G	C	A
NJAU_C227	Hap3	G	C	A	T	T	C	A	A	A	G	A	A	T	TGATATTC	A	G	TTGTTAATC	A	-	-	TCTA	A	T	A	A	A	-	G	C	A
NJAU_C228	Hap3	G	C	A	T	T	C	A	A	A	G	A	A	T	TGATATTC	A	G	TTGTTAATC	A	-	-	TCTA	A	T	A	A	A	-	G	C	A
NJAU_C229	Hap4	G	C	A	T	T	C	A	A	A	G	-	A	T	TGATATTC	A	G	TTGTTAATC	A	-	-	TCTA	A	T	A	A	A	T	G	C	A
NJAU_C230	Hap4	G	C	A	T	T	C	A	A	A	G	-	A	T	TGATATTC	A	G	TTGTTAATC	A	-	-	TCTA	A	T	A	A	A	T	G	C	A
NJAU_C231	Hap8	G	C	A	T	T	C	A	A	A	G	A	A	T	TGATATTC	A	G	TTGTTAATC	A	-	-	TCTA	A	T	A	A	A	T	G	C	G
NJAU_C232	Hap4	G	C	A	T	T	C	A	A	A	G	-	A	T	TGATATTC	A	G	TTGTTAATC	A	-	-	TCTA	A	T	A	A	A	T	G	C	A
NJAU_C233	Hap3	G	C	A	T	T	C	A	A	A	G	A	A	T	TGATATTC	A	G	TTGTTAATC	A	-	-	TCTA	A	T	A	A	A	-	G	C	A
NJAU_C234	Hap3	G	C	A	T	T	C	A	A	A	G	A	A	T	TGATATTC	A	G	TTGTTAATC	A	-	-	TCTA	A	T	A	A	A	-	G	C	A
NJAU_C235	Hap4	G	C	A	T	T	C	A	A	A	G	-	A	T	TGATATTC	A	G	TTGTTAATC	A	-	-	TCTA	A	T	A	A	A	T	G	C	A
NJAU_C236	Hap3	G	C	A	T	T	C	A	A	A	G	A	A	T	TGATATTC	A	G	TTGTTAATC	A	-	-	TCTA	A	T	A	A	A	-	G	C	A
NJAU_C237	Hap3	G	C	A	T	T	C	A	A	A	G	A	A	T	TGATATTC	A	G	TTGTTAATC	A	-	-	TCTA	A	T	A	A	A	-	G	C	A
NJAU_C238	Hap3	G	C	A	T	T	C	A	A	A	G	A	A	T	TGATATTC	A	G	TTGTTAATC	A	-	-	TCTA	A	T	A	A	A	-	G	C	A
NJAU_C239	Hap3	G	C	A	T	T	C	A	A	A	G	A	A	T	TGATATTC	A	G	TTGTTAATC	A	-	-	TCTA	A	T	A	A	A	-	G	C	A
NJAU_C240	Hap3	G	C	A	T	T	C	A	A	A	G	A	A	T	TGATATTC	A	G	TTGTTAATC	A	-	-	TCTA	A	T	A	A	A	-	G	C	A
NJAU_C241	Hap3	G	C	A	T	T	C	A	A	A	G	A	A	T	TGATATTC	A	G	TTGTTAATC	A	-	-	TCTA	A	T	A	A	A	-	G	C	A
NJAU_C242	Hap4	G	C	A	T	T	C	A	A	A	G	-	A	T	TGATATTC	A	G	TTGTTAATC	A	-	-	TCTA	A	T	A	A	A	T	G	C	A
NJAU_C243	Hap3	G	C	A	T	T	C	A	A	A	G	A	A	T	TGATATTC	A	G	TTGTTAATC	A	-	-	TCTA	A	T	A	A	A	-	G	C	A
NJAU_C244	Hap4	G	C	A	T	T	C	A	A	A	G	-	A	T	TGATATTC	A	G	TTGTTAATC	A	-	-	TCTA	A	T	A	A	A	T	G	C	A
NJAU_C246	Hap3	G	C	A	T	T	C	A	A	A	G	A	A	T	TGATATTC	A	G	TTGTTAATC	A	-	-	TCTA	A	T	A	A	A	-	G	C	A
NJAU_C247	Hap3	G	C	A	T	T	C	A	A	A	G	A	A	T	TGATATTC	A	G	TTGTTAATC	A	-	-	TCTA	A	T	A	A	A	-	G	C	A
NJAU_C248	Hap3	G	C	A	T	T	C	A	A	A	G	A	A	T	TGATATTC	A	G	TTGTTAATC	A	-	-	TCTA	A	T	A	A	A	-	G	C	A
NJAU_C249	Hap3	G	C	A	T	T	C	A	A	A	G	A	A	T	TGATATTC	A	G	TTGTTAATC	A	-	-	TCTA	A	T	A	A	A	-	G	C	A
NJAU_C251	Hap3	G	C	A	T	T	C	A	A	A	G	A	A	T	TGATATTC	A	G	TTGTTAATC	A	-	-	TCTA	A	T	A	A	A	-	G	C	A
NJAU_C252	Hap3	G	C	A	T	T	C	A	A	A	G	A	A	T	TGATATTC	A	G	TTGTTAATC	A	-	-	TCTA	A	T	A	A	A	-	G	C	A
NJAU_C253	Hap3	G	C	A	T	T	C	A	A	A	G	A	A	T	TGATATTC	A	G	TTGTTAATC	A	-	-	TCTA	A	T	A	A	A	-	G	C	A
NJAU_C254	Hap3	G	C	A	T	T	C	A	A	A	G	A	A	T	TGATATTC	A	G	TTGTTAATC	A	-	-	TCTA	A	T	A	A	A	-	G	C	A
NJAU_C255	Hap3	G	C	A	T	T	C	A	A	A	G	A	A	T	TGATATTC	A	G	TTGTTAATC	A	-	-	TCTA	A	T	A	A	A	-	G	C	A
NJAU_C256	Hap3	G	C	A	T	T	C	A	A	A	G	A	A	T	TGATATTC	A	G	TTGTTAATC	A	-	-	TCTA	A	T	A	A	A	-	G	C	A
NJAU_C258	Hap3	G	C	A	T	T	C	A	A	A	G	A	A	T	TGATATTC	A	G	TTGTTAATC	A	-	-	TCTA	A	T	A	A	A	-	G	C	A
NJAU_C259	Hap4	G	C	A	T	T	C	A	A	A	G	-	A	T	TGATATTC	A	G	TTGTTAATC	A	-	-	TCTA	A	T	A	A	A	T	G	C	A
NJAU_C260	Hap3	G	C	A	T	T	C	A	A	A	G	A	A	T	TGATATTC	A	G	TTGTTAATC	A	-	-	TCTA	A	T	A	A	A	-	G	C	A
NJAU_C261	Hap3	G	C	A	T	T	C	A	A	A	G	A	A	T	TGATATTC	A	G	TTGTTAATC	A	-	-	TCTA	A	T	A	A	A	-	G	C	A
NJAU_C262	Hap3	G	C	A	T	T	C	A	A	A	G	A	A	T	TGATATTC	A	G	TTGTTAATC	A	-	-	TCTA	A	T	A	A	A	-	G	C	A
NJAU_C264	Hap3	G	C	A	T	T	C	A	A	A	G	A	A	T	TGATATTC	A	G	TTGTTAATC	A	-	-	TCTA	A	T	A	A	A	-	G	C	A
NJAU_C265	Hap3	G	C	A	T	T	C	A	A	A	G	A	A	T	TGATATTC	A	G	TTGTTAATC	A	-	-	TCTA	A	T	A	A	A	-	G	C	A
NJAU_C266	Hap3	G	C	A	T	T	C	A	A	A	G	A	A	T	TGATATTC	A	G	TTGTTAATC	A	-	-	TCTA	A	T	A	A	A	-	G	C	A
NJAU_C267	Hap3	G	C	A	T	T	C	A	A	A	G	A	A	T	TGATATTC	A	G	TTGTTAATC	A	-	-	TCTA	A	T	A	A	A	-	G	C	A
NJAU_C268	Hap3	G	C	A	T	T	C	A	A	A	G	A	A	T	TGATATTC	A	G	TTGTTAATC	A	-	-	TCTA	A	T	A	A	A	-	G	C	A
NJAU_C269	Hap4	G	C	A	T	T	C	A	A	A	G	-	A	T	TGATATTC	A	G	TTGTTAATC	A	-	-	TCTA	A	T	A	A	A	T	G	C	A
NJAU_C270	Hap4	G	C	A	T	T	C	A	A	A	G	-	A	T	TGATATTC	A	G	TTGTTAATC	A	-	-	TCTA	A	T	A	A	A	T	G	C	A
NJAU_C271	Hap4	G	C	A	T	T	C	A	A	A	G	-	A	T	TGATATTC	A	G	TTGTTAATC	A	-	-	TCTA	A	T	A	A	A	T	G	C	A
NJAU_C272	Hap4	G	C	A	T	T	C	A	A	A	G	-	A	T	TGATATTC	A	G	TTGTTAATC	A	-	-	TCTA	A	T	A	A	A	T	G	C	A

## Sheet: Table S3
Supplemental Table S3 Distribution of DNA polymorphic sites (minor allele frequency > 0.05) in the GmCDPK17 promoter and genomic regions among wild soybeans in our population.
Name	Haps	SNP -1627	SNP -1516	SNP -1457	SNP -1392	SNP -1383	SNP -1376	SNP -1341	SNP -1217	SNP -776	SNP -695	SNP -680	SNP -677	SNP -639	InDel -612	SNP -470	SNP -403	InDel -387	SNP -267	SNP -201	SNP -199	InDel -137	SNP 173	SNP 691	SNP 1176	SNP 1585	SNP 1709	SNP 2137	SNP 2191	SNP 3361	SNP 4070
NJAU_W001	Hap2	G	C	A	A	-	T	A	T	-	A	A	T	A	-	T	A	-	G	C	-	-	C	C	G	T	C	T	A	C	A
NJAU_W002	Hap2	G	C	A	A	-	T	A	T	-	A	A	T	A	-	T	A	-	G	C	-	-	C	C	G	T	C	T	A	C	A
NJAU_W003	Hap3	G	C	A	T	T	C	A	A	A	G	A	A	T	TGATATTC	A	G	TTGTTAATC	A	-	-	TCTA	A	T	A	A	A	-	G	C	A
NJAU_W004	Hap1	G	C	A	T	T	C	A	A	A	G	A	A	T	TGATATTC	A	G	TTGTTAATC	A	-	-	TCTA	A	T	A	A	A	T	G	C	A
NJAU_W006	Hap7	G	C	A	T	T	C	A	A	A	G	-	A	T	TGATATTC	A	G	TTGTTAATC	A	-	-	TCTA	A	T	A	A	A	T	G	C	A
NJAU_W008	Hap1	G	C	A	T	T	C	A	A	A	G	A	A	T	TGATATTC	A	G	TTGTTAATC	A	-	-	TCTA	A	T	A	A	A	T	G	C	A
NJAU_W009	Hap3	G	C	A	T	T	C	A	A	A	G	A	A	T	TGATATTC	A	G	TTGTTAATC	A	-	-	TCTA	A	T	A	A	A	-	G	C	A
NJAU_W011	Hap1	G	C	A	T	T	C	A	A	A	G	A	A	T	TGATATTC	A	G	TTGTTAATC	A	-	-	TCTA	A	T	A	A	A	T	G	C	A
NJAU_W013	Hap1	G	C	A	T	T	C	A	A	A	G	A	A	T	TGATATTC	A	G	TTGTTAATC	A	-	-	TCTA	A	T	A	A	A	T	G	C	A
NJAU_W016	Hap3	G	C	A	T	T	C	A	A	A	G	A	A	T	TGATATTC	A	G	TTGTTAATC	A	-	-	TCTA	A	T	A	A	A	-	G	C	A
NJAU_W019	Hap2	G	C	A	A	-	T	A	T	-	A	A	T	A	-	T	A	-	G	C	-	-	C	C	G	T	C	T	A	C	A
NJAU_W022	Hap1	G	C	A	T	T	C	A	A	A	G	A	A	T	TGATATTC	A	G	TTGTTAATC	A	-	-	TCTA	A	T	A	A	A	T	G	C	A
NJAU_W024	Hap3	G	C	A	T	T	C	A	A	A	G	A	A	T	TGATATTC	A	G	TTGTTAATC	A	-	-	TCTA	A	T	A	A	A	-	G	C	A
NJAU_W025	Hap3	G	C	A	T	T	C	A	A	A	G	A	A	T	TGATATTC	A	G	TTGTTAATC	A	-	-	TCTA	A	T	A	A	A	-	G	C	A
NJAU_W026	Hap3	G	C	A	T	T	C	A	A	A	G	A	A	T	TGATATTC	A	G	TTGTTAATC	A	-	-	TCTA	A	T	A	A	A	-	G	C	A
NJAU_W027	Hap2	G	C	A	A	-	T	A	T	-	A	A	T	A	-	T	A	-	G	C	-	-	C	C	G	T	C	T	A	C	A
NJAU_W028	Hap2	G	C	A	A	-	T	A	T	-	A	A	T	A	-	T	A	-	G	C	-	-	C	C	G	T	C	T	A	C	A
NJAU_W030	Hap2	G	C	A	A	-	T	A	T	-	A	A	T	A	-	T	A	-	G	C	-	-	C	C	G	T	C	T	A	C	A
NJAU_W033	Hap2	G	C	A	A	-	T	A	T	-	A	A	T	A	-	T	A	-	G	C	-	-	C	C	G	T	C	T	A	C	A
NJAU_W034	Hap6	G	C	A	A	T	T	T	A	-	A	-	A	T	TGATATTC	A	G	TTGTTAATC	A	-	-	-	C	T	G	A	A	T	G	G	A
NJAU_W036	Hap2	G	C	A	A	-	T	A	T	-	A	A	T	A	-	T	A	-	G	C	-	-	C	C	G	T	C	T	A	C	A
NJAU_W038	Hap1	G	C	A	T	T	C	A	A	A	G	A	A	T	TGATATTC	A	G	TTGTTAATC	A	-	-	TCTA	A	T	A	A	A	T	G	C	A
NJAU_W040	Hap1	G	C	A	T	T	C	A	A	A	G	A	A	T	TGATATTC	A	G	TTGTTAATC	A	-	-	TCTA	A	T	A	A	A	T	G	C	A
NJAU_W041	Hap2	G	C	A	A	-	T	A	T	-	A	A	T	A	-	T	A	-	G	C	-	-	C	C	G	T	C	T	A	C	A
NJAU_W042	Hap2	G	C	A	A	-	T	A	T	-	A	A	T	A	-	T	A	-	G	C	-	-	C	C	G	T	C	T	A	C	A
NJAU_W043	Hap2	G	C	A	A	-	T	A	T	-	A	A	T	A	-	T	A	-	G	C	-	-	C	C	G	T	C	T	A	C	A
NJAU_W046	Hap2	G	C	A	A	-	T	A	T	-	A	A	T	A	-	T	A	-	G	C	-	-	C	C	G	T	C	T	A	C	A
NJAU_W048	Hap5	G	C	A	T	T	C	A	A	A	G	A	A	T	TGATATTC	A	G	TTGTTAATC	A	-	-	N	C	T	A	A	A	T	G	C	A
NJAU_W049	Hap5	G	C	A	T	T	C	A	A	A	G	A	A	T	TGATATTC	A	G	TTGTTAATC	A	-	-	N	C	T	A	A	A	T	G	C	A
NJAU_W051	Hap1	G	C	A	T	T	C	A	A	A	G	A	A	T	TGATATTC	A	G	TTGTTAATC	A	-	-	TCTA	A	T	A	A	A	T	G	C	A
NJAU_W052	Hap1	G	C	A	T	T	C	A	A	A	G	A	A	T	TGATATTC	A	G	TTGTTAATC	A	-	-	TCTA	A	T	A	A	A	T	G	C	A
NJAU_W055	Hap7	G	C	A	T	T	C	A	A	A	G	-	A	T	TGATATTC	A	G	TTGTTAATC	A	-	-	TCTA	A	T	A	A	A	T	G	C	A
NJAU_W056	Hap1	G	C	A	T	T	C	A	A	A	G	A	A	T	TGATATTC	A	G	TTGTTAATC	A	-	-	TCTA	A	T	A	A	A	T	G	C	A
NJAU_W058	Hap1	G	C	A	T	T	C	A	A	A	G	A	A	T	TGATATTC	A	G	TTGTTAATC	A	-	-	TCTA	A	T	A	A	A	T	G	C	A
NJAU_W059	Hap3	G	C	A	T	T	C	A	A	A	G	A	A	T	TGATATTC	A	G	TTGTTAATC	A	-	-	TCTA	A	T	A	A	A	-	G	C	A
NJAU_W060	Hap1	G	C	A	T	T	C	A	A	A	G	A	A	T	TGATATTC	A	G	TTGTTAATC	A	-	-	TCTA	A	T	A	A	A	T	G	C	A
NJAU_W064	Hap1	G	C	A	T	T	C	A	A	A	G	A	A	T	TGATATTC	A	G	TTGTTAATC	A	-	-	TCTA	A	T	A	A	A	T	G	C	A
NJAU_W074	Hap2	G	C	A	A	-	T	A	T	-	A	A	T	A	-	T	A	-	G	C	-	-	C	C	G	T	C	T	A	C	A
NJAU_W076	Hap3	G	C	A	T	T	C	A	A	A	G	A	A	T	TGATATTC	A	G	TTGTTAATC	A	-	-	TCTA	A	T	A	A	A	-	G	C	A
NJAU_W081	Hap3	G	C	A	T	T	C	A	A	A	G	A	A	T	TGATATTC	A	G	TTGTTAATC	A	-	-	TCTA	A	T	A	A	A	-	G	C	A
NJAU_W084	Hap3	G	C	A	T	T	C	A	A	A	G	A	A	T	TGATATTC	A	G	TTGTTAATC	A	-	-	TCTA	A	T	A	A	A	-	G	C	A
NJAU_W095	Hap1	G	C	A	T	T	C	A	A	A	G	A	A	T	TGATATTC	A	G	TTGTTAATC	A	-	-	TCTA	A	T	A	A	A	T	G	C	A
NJAU_W098	Hap1	G	C	A	T	T	C	A	A	A	G	A	A	T	TGATATTC	A	G	TTGTTAATC	A	-	-	TCTA	A	T	A	A	A	T	G	C	A
NJAU_W101	Hap2	G	C	A	A	-	T	A	T	-	A	A	T	A	-	T	A	-	G	C	-	-	C	C	G	T	C	T	A	C	A
NJAU_W103	Hap1	G	C	A	T	T	C	A	A	A	G	A	A	T	TGATATTC	A	G	TTGTTAATC	A	-	-	TCTA	A	T	A	A	A	T	G	C	A
NJAU_W104	Hap3	G	C	A	T	T	C	A	A	A	G	A	A	T	TGATATTC	A	G	TTGTTAATC	A	-	-	TCTA	A	T	A	A	A	-	G	C	A
NJAU_W106	Hap1	G	C	A	T	T	C	A	A	A	G	A	A	T	TGATATTC	A	G	TTGTTAATC	A	-	-	TCTA	A	T	A	A	A	T	G	C	A
NJAU_W109	Hap1	G	C	A	T	T	C	A	A	A	G	A	A	T	TGATATTC	A	G	TTGTTAATC	A	-	-	TCTA	A	T	A	A	A	T	G	C	A
NJAU_W110	Hap2	G	C	A	A	-	T	A	T	-	A	A	T	A	-	T	A	-	G	C	-	-	C	C	G	T	C	T	A	C	A
NJAU_W114	Hap3	G	C	A	T	T	C	A	A	A	G	A	A	T	TGATATTC	A	G	TTGTTAATC	A	-	-	TCTA	A	T	A	A	A	-	G	C	A
NJAU_W117	Hap1	G	C	A	T	T	C	A	A	A	G	A	A	T	TGATATTC	A	G	TTGTTAATC	A	-	-	TCTA	A	T	A	A	A	T	G	C	A
NJAU_W119	Hap7	A	G	G	A	T	T	T	A	A	G	A	A	T	TGATATTC	A	G	TTGTTAATC	A	-	-	TCTA	A	T	A	A	A	T	G	G	A
NJAU_W120	Hap1	G	C	A	T	T	C	A	A	A	G	A	A	T	TGATATTC	A	G	TTGTTAATC	A	-	-	TCTA	A	T	A	A	A	T	G	C	A

## Sheet: Table S4
Supplemental Table S4 Distribution of DNA polymorphic sites (minor allele frequency > 0.05) in the GmCDPK17 promoter and genomic regions among soybeans in datebase population.
Name		-1627	-1516	-1457	-1392	-1376	-1341	-1217	-695	-677	-639	-470	-403	-267	173	691	1176	1585	1709	2191	3361	4070
ZJ.Y314	G.soja	G	C	A	A	T	A	T	A	T	A	T	A	G	C	C	G	T	C	A	C	A
PI548657	Cultivar	G	C	A	T	C	A	A	G	A	T	A	G	A	A	T	A	A	A	G	C	A
PI594615	Landrace	G	C	A	T	C	A	A	G	A	T	A	G	A	A	T	A	A	A	G	C	A
PI548362	Cultivar	G	C	A	T	C	A	A	G	A	T	A	G	A	A	T	A	A	A	G	C	G
PI196166	Landrace	G	C	A	T	C	A	A	G	A	T	A	G	A	A	T	A	A	A	G	C	A
PI578357	G.soja	A	G	G	A	T	T	A	A	T	A	T	A	G	C	T	A	A	A	G	G	A
JinDaNo.70	Cultivar	G	C	A	T	C	A	A	G	A	T	A	G	A	A	T	A	A	A	G	C	A
PI591495	Cultivar	G	C	A	T	C	A	A	G	A	T	A	G	A	A	T	A	A	A	G	C	G
PI467343	Landrace	G	C	A	T	C	A	A	G	A	T	A	G	A	A	T	A	A	A	G	C	A
JiuNongNo.30	Cultivar	G	C	A	T	C	A	A	G	A	T	A	G	A	A	T	A	A	A	G	C	A
PI339871A	G.soja	A	G	G	A	T	T	A	A	A	T	T	A	G	A	T	A	A	A	G	G	A
LiaoDouNo.15	Cultivar	G	C	A	T	C	A	A	G	A	T	A	G	A	A	T	A	A	A	G	C	A
PI567525	Landrace	G	C	A	T	C	A	A	G	A	T	A	G	A	A	T	A	A	A	G	C	A
ShaXinDou	Landrace	G	C	A	T	C	A	A	G	A	T	A	G	A	A	T	A	A	A	G	C	A
PI548634	Cultivar	G	C	A	T	C	A	A	G	A	T	A	G	A	A	T	A	A	A	G	C	A
PI393551	G.soja	G	C	A	T	C	A	A	G	A	T	A	G	A	A	T	A	A	A	G	C	A
JinDaNo.62	Cultivar	G	C	A	T	C	A	A	G	A	T	A	G	A	A	T	A	A	A	G	C	A
PI603384	Landrace	G	C	A	T	C	A	A	G	A	T	A	G	A	A	T	A	A	A	G	C	A
SuNongNo.25	Cultivar	G	C	A	T	C	A	A	G	A	T	A	G	A	A	T	A	A	A	G	C	A
PI416971	Landrace	G	C	A	T	C	A	A	G	A	T	A	G	A	A	T	A	A	A	G	C	A
PI553047	Cultivar	G	C	A	T	C	A	A	G	A	T	A	G	A	A	T	A	A	A	G	C	A
HeDouNo.13	Cultivar	G	C	A	T	C	A	A	G	A	T	A	G	A	A	T	A	A	A	G	C	A
PI548342	Landrace	G	C	A	T	C	A	A	G	A	T	A	G	A	A	T	A	A	A	G	C	A
PIXianDaZiHuoCao	Landrace	G	C	A	T	C	A	A	G	A	T	A	G	A	A	T	A	A	A	G	C	A
PI507355	Landrace	G	C	A	T	C	A	A	G	A	T	A	G	A	A	T	A	A	A	G	C	A
PI587552	Landrace	G	C	A	T	C	A	A	G	A	T	A	G	A	A	T	A	A	A	G	C	A
YuJiangWuYueNiuMaoHuang	Landrace	G	C	A	T	C	A	A	G	A	T	A	G	A	A	T	A	A	A	G	C	A
PI603336	Landrace	G	C	A	T	C	A	A	G	A	T	A	G	A	A	T	A	A	A	G	C	A
PI437321	Landrace	G	C	A	T	C	A	A	G	A	T	A	G	A	A	T	A	A	A	G	C	A
JinDaNo.75	Cultivar	G	C	A	T	C	A	A	G	A	T	A	G	A	A	T	A	A	A	G	C	A
PI603596	Landrace	G	C	A	T	C	A	A	G	A	T	A	G	A	A	T	A	A	A	G	C	A
PI547460	Cultivar	G	C	A	T	C	A	A	G	A	T	A	G	A	A	T	A	A	A	G	C	G
ZJ.Y155	G.soja	G	C	A	T	C	A	A	G	A	T	A	G	A	A	T	A	A	A	G	C	A
TianEDan	Landrace	G	C	A	T	C	A	A	G	A	T	A	G	A	A	T	A	A	A	G	C	A
PI548402	Landrace	G	C	A	T	C	A	A	G	A	T	A	G	A	A	T	A	A	A	G	C	A
JinDaNo.26	Cultivar	G	C	A	T	C	A	A	G	A	T	A	G	A	A	T	A	A	A	G	C	G
PI407801	Landrace	G	C	A	T	C	A	A	G	A	T	A	G	A	A	T	A	A	A	G	C	A
PIXianNianZhuangLiuYueXian	Landrace	G	C	A	T	C	A	A	G	A	T	A	G	A	A	T	A	A	A	G	C	A
PI518750	Cultivar	G	C	A	T	C	A	A	G	A	T	A	G	A	A	T	A	A	A	G	C	A
ChangNongNo.13	Cultivar	G	C	A	T	C	A	A	G	A	T	A	G	A	A	T	A	A	A	G	C	A
PI398296	Landrace	G	C	A	T	C	A	A	G	A	T	A	G	A	A	T	A	A	A	G	C	A
PI548540	Cultivar	G	C	A	T	C	A	A	G	A	T	A	G	A	A	T	A	A	A	G	C	A
LiaoDouNo.17	Cultivar	G	C	A	T	C	A	A	G	A	T	A	G	A	A	T	A	A	A	G	C	A
DaQingRen	Landrace	G	C	A	T	C	A	A	G	A	T	A	G	A	A	T	A	A	A	G	C	A
PI603420	Landrace	G	C	A	T	C	A	A	G	A	T	A	G	A	A	T	A	A	A	G	C	A
PI540552	Cultivar	G	C	A	T	C	A	A	G	A	T	A	G	A	A	T	A	A	A	G	C	A
PI547686	Cultivar	G	C	A	T	C	A	A	G	A	T	A	G	A	A	T	A	A	A	G	C	A
PI437654	Landrace	G	C	A	T	C	A	A	G	A	T	A	G	A	A	T	A	A	A	G	C	A
PI597461C	G.soja	G	C	A	A	T	T	A	A	A	T	A	G	A	C	T	G	A	A	G	G	A
DaTunXiaoHeiDou	Landrace	G	C	A	T	C	A	A	G	A	T	A	G	A	A	T	A	A	A	G	C	A
ZJ.Y188	G.soja	G	C	A	T	C	A	A	G	A	T	A	G	A	A	T	A	A	A	G	C	A
PI548417	Landrace	G	C	A	T	C	A	A	G	A	T	A	G	A	A	T	A	A	A	G	C	A
PI80837	Landrace	G	C	A	T	C	A	A	G	A	T	A	G	A	A	T	A	A	A	G	C	A
PI548311	Cultivar	G	C	A	T	C	A	A	G	A	T	A	G	A	A	T	A	A	A	G	C	G
PI594788	Landrace	G	C	A	T	C	A	A	G	A	T	A	G	A	A	T	A	A	A	G	C	A
PI518664	Cultivar	G	C	A	T	C	A	A	G	A	T	A	G	A	A	T	A	A	A	G	C	A
JinDaNo.73	Cultivar	G	C	A	T	C	A	A	G	A	T	A	G	A	A	T	A	A	A	G	C	A
PI591435	Cultivar	G	C	A	T	C	A	A	G	A	T	A	G	A	A	T	A	A	A	G	C	A
PI366123	G.soja	A	G	G	A	T	T	A	A	A	A	T	G	A	C	T	A	A	A	G	G	A
ZhongHuangNo.50	Cultivar	G	C	A	T	C	A	A	G	A	T	A	G	A	A	T	A	A	A	G	C	A
PI594301	Landrace	G	C	A	T	C	A	A	G	A	T	A	G	A	A	T	A	A	A	G	C	A
PI578457A	Landrace	G	C	A	T	C	A	A	G	A	T	A	G	A	A	T	A	A	A	G	C	A
PI407197	G.soja	A	G	G	A	T	T	A	A	A	A	T	G	A	C	T	A	A	A	G	G	A
PI603756	Landrace	G	C	A	T	C	A	A	G	A	T	A	G	A	A	T	A	A	A	G	C	A
PI548512	Cultivar	G	C	A	T	C	A	A	G	A	T	A	G	A	A	T	A	A	A	G	C	G
PI548182	Cultivar	G	C	A	T	C	A	A	G	A	T	A	G	A	A	T	A	A	A	G	C	A
PI515961	Cultivar	G	C	A	T	C	A	A	G	A	T	A	G	A	A	T	A	A	A	G	C	G
PI548190	Cultivar	G	C	A	T	C	A	A	G	A	T	A	G	A	A	T	A	A	A	G	C	A
PI80822	Landrace	G	C	A	T	C	A	A	G	A	T	A	G	A	A	T	A	A	A	G	C	A
ZJ.Y191	G.soja	G	C	A	A	T	A	T	A	T	A	T	A	G	C	C	G	T	C	A	C	A
PI438498	Landrace	G	C	A	T	C	A	A	G	A	T	A	G	A	A	T	A	A	A	G	C	A
PI548391	Landrace	G	C	A	T	C	A	A	G	A	T	A	G	A	A	T	A	A	A	G	C	A
PI548379	Landrace	G	C	A	T	C	A	A	G	A	T	A	G	A	A	T	A	A	A	G	C	A
PI153262	Landrace	G	C	A	T	C	A	A	G	A	T	A	G	A	A	T	A	A	A	G	C	A
PI522182B	G.soja	A	G	G	A	T	T	A	A	T	A	T	A	G	C	T	A	A	A	G	G	A
PI567298	Landrace	G	C	A	T	C	A	A	G	A	T	A	G	A	A	T	A	A	A	G	C	A
ZhongHuangNo.38	Cultivar	G	C	A	T	C	A	A	G	A	T	A	G	A	A	T	A	A	A	G	C	A
PI378692	G.soja	A	G	G	A	T	T	A	A	A	A	T	G	A	C	T	A	A	A	G	G	A
Beijing.IGDB.1	Cultivar	G	C	A	T	C	A	A	G	A	T	A	G	A	A	T	A	A	A	G	C	A
ZhongHuangNo.13	Cultivar	G	C	A	T	C	A	A	G	A	T	A	G	A	A	T	A	A	A	G	C	A
PI603318	Landrace	G	C	A	T	C	A	A	G	A	T	A	G	A	A	T	A	A	A	G	C	A
ChangNongNo.16	Cultivar	G	C	A	T	C	A	A	G	A	T	A	G	A	A	T	A	A	A	G	C	A
PI437653	Landrace	G	C	A	T	C	A	A	G	A	T	A	G	A	A	T	A	A	A	G	C	A
PI548520	Cultivar	G	C	A	T	C	A	A	G	A	T	A	G	A	A	T	A	A	A	G	C	G
PI464935	G.soja	A	G	G	A	T	T	A	A	A	A	T	G	A	C	T	A	A	A	G	C	A
PI548631	Cultivar	G	C	A	T	C	A	A	G	A	T	A	G	A	A	T	A	A	A	G	C	G
PI547779	Cultivar	G	C	A	T	C	A	A	G	A	T	A	G	A	A	T	A	A	A	G	C	A
PI567189A	Landrace	G	C	A	T	C	A	A	G	A	T	A	G	A	A	T	A	A	A	G	C	A
PI84631	Landrace	G	C	A	T	C	A	A	G	A	T	A	G	A	A	T	A	A	A	G	C	A
PI323576	Landrace	G	C	A	T	C	A	A	G	A	T	A	G	A	A	T	A	A	A	G	C	A
PI548382	Landrace	G	C	A	T	C	A	A	G	A	T	A	G	A	A	T	A	A	A	G	C	A
LuDouNo.11	Cultivar	G	C	A	T	C	A	A	G	A	T	A	G	A	A	T	A	A	A	G	C	A
PI416890	Landrace	G	C	A	T	C	A	A	G	A	T	A	G	A	A	T	A	A	A	G	C	A
PI522228	G.soja	A	G	G	A	T	T	A	A	T	A	T	A	G	C	T	A	A	A	G	G	A
PI587752	Landrace	G	C	A	T	C	A	A	G	A	T	A	G	A	A	T	A	A	A	G	C	A
PI424391	Landrace	G	C	A	T	C	A	A	G	A	T	A	G	A	A	T	A	A	A	G	C	A
JiYuNo.90	Cultivar	G	C	A	T	C	A	A	G	A	T	A	G	A	A	T	A	A	A	G	C	A
FenDouNo.65	Cultivar	G	C	A	T	C	A	A	G	A	T	A	G	A	A	T	A	A	A	G	C	A
JiShanDeDaLiHeiDou	Landrace	G	C	A	T	C	A	A	G	A	T	A	G	A	A	T	A	A	A	G	C	A
PI567364	Landrace	G	C	A	T	C	A	A	G	A	T	A	G	A	A	T	A	A	A	G	C	A
PI84987	Landrace	G	C	A	T	C	A	A	G	A	T	A	G	A	A	T	A	A	A	G	C	A
PI508266	Cultivar	G	C	A	T	C	A	A	G	A	T	A	G	A	A	T	A	A	A	G	C	A
PI548298	Landrace	G	C	A	T	C	A	A	G	A	T	A	G	A	A	T	A	A	A	G	C	A
ShengDouNo.9	Cultivar	G	C	A	T	C	A	A	G	A	T	A	G	A	A	T	A	A	A	G	C	A
PI548488	Landrace	G	C	A	T	C	A	A	G	A	T	A	G	A	A	T	A	A	A	G	C	A
ZhongHuangNo.40	Cultivar	G	C	A	T	C	A	A	G	A	T	A	G	A	A	T	A	A	A	G	C	A
PI423954	Landrace	G	C	A	T	C	A	A	G	A	T	A	G	A	A	T	A	A	A	G	C	A
GuangRaoDaQingDou	Landrace	G	C	A	T	C	A	A	G	A	T	A	G	A	A	T	A	A	A	G	C	A
PI326582A	G.soja	A	G	G	A	T	T	A	A	T	A	T	A	G	C	T	A	A	A	G	G	A
PI587848	Landrace	G	C	A	T	C	A	A	G	A	T	A	G	A	A	T	A	A	A	G	C	A
PI546044	Cultivar	G	C	A	T	C	A	A	G	A	T	A	G	A	A	T	A	A	A	G	C	A
PI587666	Landrace	G	C	A	T	C	A	A	G	A	T	A	G	A	A	T	A	A	A	G	C	A
PI468400A	G.soja	G	C	A	A	T	A	T	A	T	A	T	A	G	C	C	G	T	C	A	C	A
ZhongHuangNo.35	Cultivar	G	C	A	T	C	A	A	G	A	T	A	G	A	A	T	A	A	A	G	C	G
PI479769	G.soja	A	G	G	A	T	T	A	A	T	A	T	A	G	C	T	A	A	A	G	G	A
ChangNongNo.15	Cultivar	G	C	A	T	C	A	A	G	A	T	A	G	A	A	T	A	A	A	G	C	A
Jilin21	Cultivar	G	C	A	T	C	A	A	G	A	T	A	G	A	A	T	A	A	A	G	C	A
PI424096	G.soja	G	C	A	T	C	A	A	G	A	T	A	G	A	A	T	A	A	A	G	C	A
PI399043	Landrace	G	C	A	T	C	A	A	G	A	T	A	G	A	A	T	A	A	A	G	C	A
PI548573	Cultivar	G	C	A	T	C	A	A	G	A	T	A	G	A	A	T	A	A	A	G	C	A
FenDouNo.85	Cultivar	G	C	A	T	C	A	A	G	A	T	A	G	A	A	T	A	A	A	G	C	A
PI533602	Cultivar	G	C	A	T	C	A	A	G	A	T	A	G	A	A	T	A	A	A	G	C	A
ZJ.Y217	G.soja	G	C	A	A	T	A	T	A	T	A	T	A	G	C	C	G	T	C	A	C	A
PI567395	Landrace	G	C	A	T	C	A	A	G	A	T	A	G	A	A	T	A	A	A	G	C	A
PI317334A	Landrace	G	C	A	T	C	A	A	G	A	T	A	G	A	A	T	A	A	A	G	C	A
PI548456	Landrace	G	C	A	T	C	A	A	G	A	T	A	G	A	A	T	A	A	A	G	C	A
PI603424A	Landrace	G	C	A	T	C	A	A	G	A	T	A	G	A	A	T	A	A	A	G	C	A
PI588053A	Landrace	G	C	A	T	C	A	A	G	A	T	A	G	A	A	T	A	A	A	G	C	A
PI594629	Landrace	G	C	A	T	C	A	A	G	A	T	A	G	A	A	T	A	A	A	G	C	A
PI83945.3	Landrace	G	C	A	T	C	A	A	G	A	T	A	G	A	A	T	A	A	A	G	C	A
PI458538	G.soja	A	G	G	A	T	T	A	A	A	A	T	G	A	C	T	A	A	A	G	G	A
PI567258	Landrace	G	C	A	T	C	A	A	G	A	T	A	G	A	A	T	A	A	A	G	C	A
PI404182	Landrace	G	C	A	T	C	A	A	G	A	T	A	G	A	A	T	A	A	A	G	C	A
PI536635	Cultivar	G	C	A	T	C	A	A	G	A	T	A	G	A	A	T	A	A	A	G	C	A
PI508083	Cultivar	G	C	A	T	C	A	A	G	A	T	A	G	A	A	T	A	A	A	G	C	A
FenDouNo.86	Cultivar	G	C	A	T	C	A	A	G	A	T	A	G	A	A	T	A	A	A	G	C	G
ZJ.ZY020	G.soja	G	C	A	T	C	A	A	G	A	T	A	G	A	A	T	A	A	A	G	C	A
PI567503	Landrace	G	C	A	T	C	A	A	G	A	T	A	G	A	A	T	A	A	A	G	C	A
PI317336	Landrace	G	C	A	T	C	A	A	G	A	T	A	G	A	A	T	A	A	A	G	C	A
WeiNo.6823	Cultivar	G	C	A	T	C	A	A	G	A	T	A	G	A	A	T	A	A	A	G	C	A
PI594579	Landrace	G	C	A	T	C	A	A	G	A	T	A	G	A	A	T	A	A	A	G	C	A
SuNongNo.33	Cultivar	G	C	A	T	C	A	A	G	A	T	A	G	A	A	T	A	A	A	G	C	A
PI253658B	Landrace	G	C	A	T	C	A	A	G	A	T	A	G	A	A	T	A	A	A	G	C	A
PI603516	Landrace	G	C	A	T	C	A	A	G	A	T	A	G	A	A	T	A	A	A	G	C	A
PI549046	G.soja	G	C	A	T	C	A	A	G	A	T	A	G	A	A	T	A	A	A	G	C	A
PI567071A	Landrace	G	C	A	T	C	A	A	G	A	T	A	G	A	A	T	A	A	A	G	C	A
PI464927A	G.soja	A	G	G	A	T	T	A	A	A	A	T	G	A	C	T	A	A	A	G	G	A
PI567293	Landrace	G	C	A	T	C	A	A	G	A	T	A	G	A	A	T	A	A	A	G	C	A
PI634883	Cultivar	G	C	A	T	C	A	A	G	A	T	A	G	A	A	T	A	A	A	G	C	A
FenDouNo.79	Cultivar	G	C	A	T	C	A	A	G	A	T	A	G	A	A	T	A	A	A	G	C	G
PI407849	Landrace	G	C	A	T	C	A	A	G	A	T	A	G	A	A	T	A	A	A	G	C	A
PI507662	G.soja	A	G	G	A	T	T	A	A	A	A	T	G	A	C	T	A	A	A	G	G	A
PI591511	Cultivar	G	C	A	T	C	A	A	G	A	T	A	G	A	A	T	A	A	A	G	C	G
PI513382	Cultivar	G	C	A	T	C	A	A	G	A	T	A	G	A	A	T	A	A	A	G	C	A
FenDouNo.88	Cultivar	G	C	A	T	C	A	A	G	A	T	A	G	A	A	T	A	A	A	G	C	A
FC33243	Cultivar	G	C	A	T	C	A	A	G	A	T	A	G	A	A	T	A	A	A	G	C	A
LiaoDouNo.3	Cultivar	G	C	A	T	C	A	A	G	A	T	A	G	A	A	T	A	A	A	G	C	A
PI548985	Cultivar	G	C	A	T	C	A	A	G	A	T	A	G	A	A	T	A	A	A	G	C	A
PI548348	Landrace	G	C	A	T	C	A	A	G	A	T	A	G	A	A	T	A	A	A	G	C	A
PI548477	Cultivar	G	C	A	T	C	A	A	G	A	T	A	G	A	A	T	A	A	A	G	C	A
SuNongNo.14	Cultivar	G	C	A	T	C	A	A	G	A	T	A	G	A	A	T	A	A	A	G	C	A
PI547831	G.soja	A	G	G	A	T	T	A	A	A	T	T	A	G	A	T	A	A	A	G	C	A
ZhongHuangNo.31	Cultivar	G	C	A	T	C	A	A	G	A	T	A	G	A	A	T	A	A	A	G	C	A
PI591431	Cultivar	G	C	A	T	C	A	A	G	A	T	A	G	A	A	T	A	A	A	G	C	A
PI407716	Landrace	G	C	A	T	C	A	A	G	A	T	A	G	A	A	T	A	A	A	G	C	A
PI597461A	G.soja	G	C	A	T	C	A	A	G	A	T	A	G	A	A	T	A	A	A	G	C	A
DongNongNo.51	Cultivar	G	C	A	T	C	A	A	G	A	T	A	G	A	A	T	A	A	A	G	C	A
PI89138	Landrace	G	C	A	T	C	A	A	G	A	T	A	G	A	A	T	A	A	A	G	C	G
PI417398	Landrace	G	C	A	T	C	A	A	G	A	T	A	G	A	A	T	A	A	A	G	C	A
HeiHeXiaoHuangDou	Landrace	G	C	A	T	C	A	A	G	A	T	A	G	A	A	T	A	A	A	G	C	A
PI594451	Landrace	G	C	A	T	C	A	A	G	A	T	A	G	A	A	T	A	A	A	G	C	A
PI542403	Cultivar	G	C	A	T	C	A	A	G	A	T	A	G	A	A	T	A	A	A	G	C	A
FenDouNo.89	Cultivar	G	C	A	T	C	A	A	G	A	T	A	G	A	A	T	A	A	A	G	C	A
FenDouNo.63	Cultivar	G	C	A	T	C	A	A	G	A	T	A	G	A	A	T	A	A	A	G	C	G
ZJ.YJ086	G.soja	G	C	A	A	T	A	T	A	T	A	T	A	G	C	C	G	T	C	A	C	A
PI243541	Landrace	G	C	A	T	C	A	A	G	A	T	A	G	A	A	T	A	A	A	G	C	A
TieFengNo.22	Cultivar	G	C	A	T	C	A	A	G	A	T	A	G	A	A	T	A	A	A	G	C	A
BaiLuDou	Landrace	G	C	A	T	C	A	A	G	A	T	A	G	A	A	T	A	A	A	G	C	A

## Sheet: Table S5
Supplemental Table S5 Primer pairs used in the text.
Gene Names	Sense primers (5'-3')	Antisense primers (5'-3')	Function
GmCDPK17	CACTGACGTTGATGCTCTAGA	CTCCAACTCAAGATCATTAGAATGC	Gene isolation
GmCDPK17	ATGGGAAACTGCAACGTGTG	GATAATCATCGCAAGACCGG	PCR analysis for GmCDPK17 overexpression
GmCDPK17	GGGAGTCCTTACTACATGG	GAACGGAGGAACCCCACA	PCR analysis for GmCDPK17 interference
cpk10	CGAAGTTTTGCTGGTTCTCTG(LP)	ATTTTGCCGATTTCGGAAC (BP)/TTCAGAAGGTCGGTTCACAAC(RP)	PCR analysis for mutant cpk10
cpk28	CTTGTAAAAGACCCACGAGC	GCTTCAAGGATCTCAGCAACT	PCR analysis for mutant cpk28
GmCDPK17	CTGAAGGCGACTTACGAG	GGCTTGAGGTCCCTATGC	qRT-PCR
GmTubulin	GGAGTTCACAGAGGCAGA	CACTTACGCATCACATAGCA	qRT-PCR
GmCDPK17	acaaatctatctctctctcgag ATGGGAAACTGCAACGTGTG	gctcaccatggatcc AACCACCACAGCTTGACCAG	Construction of subcellular localization vector for GmCDPK17
GmCDPK17	ggggacaagtttgtacaaaaaagcaggctccATGGGAAACTGCAACGTGTG	ggggaccactttgtacaagaaagctgggtTCAAACCACCACAGCTTGAC	Construction of overexpression vector
GmCDPK17	ggggacaagtttgtacaaaaaagcaggctccCAAGCCAGGGGAGAGGTTTT	ggggaccactttgtacaagaaagctgggtACCCCTCAAGATCGCCAAAG	Construction of interference vector
GmCDPK38	GGTGGCTCCTACAAATGCCA	TCCTCAACGGCAATAGGCAG	PCR analysis for GmCDPK38 overexpression
AtTublin	TCCCTCAGCACATTCCAGCAGAT	AACGATTCCTGGACCTGCCTCATC	qRT-PCR
AtCPK10	TCGTGAATTAGGTCGAGGCG	AACCAGATGCACGTTCTCGT	qRT-PCR
AtCPK28	GTGTCTGTTTCTCCGCCATTA	AACCTTTTCCCTGGTTTGATA	qRT-PCR
Glyma.06g189500	TGTTCCCAATATCGTCAC	ATAGCCACAGTAGCCAAG	qRT-PCR
Glyma.06g189700	AGAAAGGTAACCGTGAGCC	CCGTCCAAGGTGGTGAGA	qRT-PCR
Glyma.06g189900	TATGCTTTGAGTGGGAGG	CAGCCATTTGGTTGAGTT	qRT-PCR
Glyma.06g190000	ACAAGGAGGCATCCCATCA	CGCATTGTTCCCAAAGGT	qRT-PCR
Glyma.06g190200	GGCGGCTGGAACTGTCTT	TCCCTCCTTGAACATCTC	qRT-PCR
Glyma.06g190300	CCAAGGCAGAACAATTAGGA	GGCGGAGTCATCGGGAAT	qRT-PCR
Glyma.06g190900	CAAATAAACCACCGACTG	CACGCTTGTTCTCACTAA	qRT-PCR
Glyma.06g191000	GGGAGAAGTGTAGGTGCT	GTCTCAGTGATTGGGATAA	qRT-PCR
Glyma.06g191200	GGAGGACCTTGAACTGGA	CTAAATGCCCTGCGTGCC	qRT-PCR
Glyma.06g189400	TTCCGGACCCGAAGGTTCTA	TAACTGAGTGGACTGCATAGC	qRT-PCR
Glyma.06g189800	GTCCAAATGCTAAATTATGGGCAC	ACAGGAATACTCCACGGGTGA	qRT-PCR
Glyma.06g190100	TTCTCCCTGAACAAGCTCCA	AATTCATGCAACAAACACACTCA	qRT-PCR
Glyma.06g190400	TTGAGGAGTGAAAAGAAGCCA	ACCACTTCATCTTATCTTGACTAGC	qRT-PCR
Glyma.06g190500	AATTGAAGCTGCTCTGACGC	ATGTTAGAGTCTGGGACGCTG	qRT-PCR
Glyma.06g190600	AGTTGGAGCAAAAACGCGAC	AACGAAAAGGCCACAACAGC	qRT-PCR
Glyma.06g190700	ATAGGTCACTTCGACCATGAGA	GCATGTCTCAATGTCCCTGG	qRT-PCR
Glyma.06g190800	GGAGCCACCCCTGTCTACTA	TGCGCGGTAATCGTTCAGTA	qRT-PCR
